# Supplementary material for: Epidemiology and pathological progression of erythematous lip lesions in captive sun bears (Helarctos malayanus)
Source: PLoS One. 2020 Dec 1;15(12):e0243180. doi: 10.1371/journal.pone.0243180 (PMC7707555; doi:10.1371/journal.pone.0243180)
Supplement: S1 Dataset — (XLSX) [file pone.0243180.s001.xlsx]

## Sheet: prev and grade
CRN	SEX	AGE 2016	score2015_1	score2016_1
CR005	0	22.8333	1	2
CR009	0	22.8333	2	2
CR016	0	21.8333	1	2
CR017	1	20.8333	1	1
CR021	1	22.8333	1	3
CR023	0	17.8333	3	3
CR024	1	19.8333	3	3
CR026	0	18.8795	2	2
CR028	0	17.8333	2	3
CR029	0	16.8333	1	2
CR030	1	19.8333	2	2
CR031	1	19.8333	3	3
CR032	0	18.8333	2	3
CR036	0	20.8333	3	2
CR037	1	14.3333	2	2
CR038	1	14.6667	3	2
CR042	1	24.9167	2	3
CR044	0	21.8333	1	2
CR045	0	21.8333	2	2
CR046	0	16.8333	1	3
CR047	0	13.1	1	2
CR050	1	14.8333	2	3
CR053	0	21.8333	2	1
CR058	0	11.9167	3	3
CR060	0	12	2	3
CR063	0	11.9167	1	2
CR064	0	24.8333	2	2
CR065	0	12.8333	3	3
CR070	0	18.1667	1	2
CR073	0	11.0833	1	2
CR076	0	11.0833	2	2
CR077	1	11.0833	3	3
CR078	0	11.1667	2	3
CR080	0	11.0833	3	3
CR083	1	10.75	2	3
CR084	1	10.9167	2	2
CR085	0	11.0833	1	2
CR088	1	10.6667	2	3
CR091	1	10.5833	3	3
CR092	0	10.75	1	1
CR093	1	15.8333	2	2
CR096	0	10.5833	1	2
CR097	0	11.1667	1	2
CC003	1	9.75	1	1
CR099	0	10.0833	1	3
CR102	0	13.8333	2	2
CR103	1	15.9167	2	2
CR104	0	10.25	2	2
CR105	0	11.8333	3	3
CR108	0	13	2	3
CR109	0	9.5	2	2
CR113	0	9.83333	3	3
CR114	1	9.83333	2	3
CR115	0	8.83333	2	3
CR117	0	8.41667	1	1
CR118	1	9.83333	0	2
CR119	0	8.66667	0	2
CR126	0	11.8333	3	3
CR129	0	12.8333	3	3
CR128	0	12.8333	1	2
CR130	0	12.8333	0	0
CR131	1	8	0	0
CR134	1	11.5	0	0
CR135	1	7.83333	0	0
CR139	0	10.8333	1	1
CR140	1	10.8333	0	0
CR141	1	7.08333	0	1
CR149	0	9.83333	1	2
CR150	0	6.16667	0	0
CR151	0	6.16667	0	1
CR152	1	5.1	1	1
CR153	0	7.33333	2	2
CR154	1	5.9	0	0
CR155	1	5.6	0	0
CR157	0	5	0	0
CR158	1	5	0	0
CR159	0	5	0	0
CR160	0	5	0	0
CR161	0	4.5	0	0
CR162	1	4.66667	0	0
CR164	0	5.83333	0	0
CR165	1	8.83333	1	2
CR166	1	3.83333	0	0
CR167	0	3.83333	0	0
CR168	1	4.41667	0	0
CR169	0	3.41667	0	0
CR171	1	3.25	0	1
CR172	0	3.25	0	0
CR173	0	3.41667	0	0
CR174	0	3.25	0	0
CR175	0	3.08333	0	0
CR183	1	2.33333	0	0
CR184	1	2.33333	0	0
CR185	0	2.41667	0	0
CR186	1	1.91667	0	0
CR187	0	1.75	0	0
CR190	0	5.75	n/a	0
CR191	0	1.66667	n/a	0
CR193	0	0.75	n/a	0
CR196	1	0.416667	n/a	0
CR074	1	11.25	2	2

## Sheet: histo
CRN	YOB	Histo bx	Type	Histo	Lab ID	Notes
CR023	1999	2015	lip	CH	16-0966	Moderate chronic-active hyperplastic mixed cellular cheilitis
CR026	1997	2011	lip	SCC	16-0625	Squamous cell carcinoma
CR026	1997	2015	lip	CH	16-0956	Moderate to marked diffuse chronic-active errosive and pustular mixed-cellular hyperplastic cheilitis with keratinocyte dysplasia and dyskeratosis
CR028	1996	2015	lip	SCC	16-0957	Squamous cell carcinoma
CR030	1997	2015	lip	SCC	16-0961	Squamous cell carcinoma
CR030	1997	2015	tongue	glossitis	16-0961	Moderate to marked confluent chronic active hyperplastic and dysplastic mixed-cellular glossitis
CR031	1997	2011	lip	SCC	PR120600	Squamous cell carcinoma
CR031	1997	2015	lip	CH	16-0960	Moderate diffuse chronic-active mixed cellular erosive/ulcerative chelitis
CR036	1996	2011	lip	CH	16-0624	Moderate to marked diffuse chronic-active mixed cellular and eosinophilic erosive/ulcerative and hyperplastic cheilitis with collagen scar formation
CR036	1996	2015	lip	SCC	16-0965	Squamous cell carcinoma
CR036	1996	2015	tongue	myositis	16-0965	Mild multifocal chronic mononuclear perivascular myositis
CR038	2002	2011	lip	CH	16-0622	Moderate confluent chronic-active mixed cellular erosive and hyperplastic cheilitis with pustule formation
CR038	2002	2015	lip	SCC	16-0967	Squamous cell carcinoma
CR038	2002	2015	tongue	glossitis	16-0967	Mild to moderate diffuse chronic-active hyperplastic glossitis
CR042	1991	2011	lip	SCC	PR120602	Squamous cell carcinoma
CR044	1995	2015	lip	CH	16-0958	Mild to moderate chronic-active hyperplastic mixed cellular cheilitis
CR046	2000	2015	lip	SCC	16-0970	Squamous cell carcinoma
CR047	2003	2016	lip	CH	17-0243	Moderate diffuse hyperplastic mixed cellular cheilitis with epithelial dysplasia / dyskeratosis and focal superficial erosion
CR053	1995	2015	lip	CH	16-0963	Mild to moderate chronic-active hyperplastic mixed cellular cheilitis
CR065	2004	2015	lip	SCC	16-0971	Squamous cell carcinoma
CR065	2004	2015	tongue	glossitis	16-0971	Moderate chronic-active hyperplastic mixed cellular glossitis
CR070	1998	2015	lip	SCC	16-0959	Squamous cell carcinoma
CR070	1998	2015	tongue	glossitis	16-0959	Moderate to marked diffuse chronic-active hyperplastic and erosive glossitis
CR077	2005	2015	lip	SCC	16-0962	Squamous cell carcinoma
CR080	2005	2015	lip	SCC	16-0972	Squamous cell carcinoma
CR080	2005	2015	tongue	SCC	16-0972	Squamous cell carcinoma
CR093	2001	2015	lip	SCC	16-0968	Squamous cell carcinoma
CR104	2006	2015	lip	SCC	16-0969	Squamous cell carcinoma
CR105	2005	2015	lip	SCC	16-0955	Squamous cell carcinoma
CR105	2005	2015	tongue	glossitis	16-0955	Mild to moderate diffuse chronic-active hyperplastic mixed cellular glossitis
CR108	2003	2016	lip	SCC	17-0240	Squamous cell carcinoma
CR108	2003	2016	tongue	glossitis	17-0240	Focally extensive subacute to chronic mixed cellular hyperplastic glossitis
CR129	2004	2016	lip	SCC	17-0242	Squamous cell carcinoma
CR129	2004	2016	tongue	SCC	17-0242	Squamous cell carcinoma
CR139	2006	2016	lip	CH	17-0244	Marked hyperplastic cheilitis
CR074	2005	2016	lip	CH	17-0241	Mild to moderate hyperplastic and mixed cellular cheilitis with focal squamous epithelial dysplasia
CR006	1994	2011	lip	CH	PR120601	Epithelial hyperplasia with mild dysplasia and severe lymphohistiocytic and plasmacytic lichenoid cheilitis
CR021	1994	2011	lip	CH	PR120599	Marked epithelial hyperplasia with lichenoid lymphohistiocytic and plasmacytic cheilitis
CR024	1997	2011	lip	CH	16-0629	Moderate diffuse chronic-active hyperplastic and dysplastic mixed cellular chelitis
CR050	2002	2011	lip	CH	16-0623	Mild to moderate confluent chronic-active mixed cellular erosive and hyperplastic cheilitis
CR058	2004	2015	lip	SCC	16-0964	Squamous cell carcinoma
CR095	2005	2011	lip	CH	16-0627	Mild to moderate chronic-active hyperplastic and erosive mixed cellular cheilitis
CR102	2003	2011	lip	SCC	16-0626	Squamous cell carcinoma
CR103	2000	2011	lip	SCC	16-0630	Squamous cell carcinoma
CR084	2005	ND
CR130	2004	ND
CR131	2008	ND
CR141	2009	ND
CR151	2010	ND
CR154	2010	ND
CR155	2011	ND
CR162	2012	ND

## Sheet: PCR
CRN	YOB	POS any	lip lesion 1	lip lesion 2	OP swab	tongue	tonsil	vulva	normal lip	lip swab	sampled
CR023	1999	YES	POS	POS	NEG	not done	not done	POS	not done	not done	2015-07-01
CR026	1997	NO	NEG	NEG	NEG	not done	not done	not done	not done	not done	2015-08-01
CR028	1996	YES	POS	not done	NEG	not done	not done	not done	not done	not done	2015-10-01
CR030	1997	YES	POS	not done	NEG	POS	not done	not done	not done	not done	2015-10-01
CR031	1997	YES	POS	NEG	NEG	POS	not done	not done	not done	not done	2015-07-01
CR036	1996	YES	POS	NEG	POS	POS	POS	not done	not done	not done	2015-08-01
CR038	2002	YES	NEG	NEG	NEG	POS	not done	not done	not done	not done	2015-10-01
CR042	1991	NO	NEG	not done	NEG	not done	not done	not done	not done	not done	2016-11-01
CR044	1995	YES	POS	not done	not done	not done	not done	not done	not done	not done	2015-10-01
CR046	2000	NO	NEG	not done	NEG	not done	not done	not done	not done	not done	2015-10-01
CR047	2003	NO	NEG	not done	NEG	not done	NEG	not done	NEG	not done	2016-08-01
CR053	1995	NO	NEG	NEG	NEG	not done	not done	not done	not done	not done	2015-08-01
CR065	2004	YES	POS	POS	NEG	POS	not done	not done	not done	not done	2015-08-01
CR070	1998	NO	NEG	NEG	NEG	not done	not done	not done	not done	not done	2015-08-01
CR077	2005	NO	NEG	NEG	NEG	not done	not done	not done	not done	not done	2015-07-01
CR080	2005	YES	POS	NEG	NEG	not done	not done	not done	not done	not done	2015-08-01
CR093	2001	YES	POS	POS	NEG	not done	not done	not done	not done	not done	2015-07-01
CR104	2006	YES	POS	not done	not done	not done	not done	not done	not done	not done	2015-10-01
CR105	2005	YES	NEG	NEG	not done	POS	not done	not done	not done	not done	2015-08-01
CR108	2003	YES	POS	NEG	NEG	not done	not done	not done	not done	not done	2016-02-01
CR129	2004	YES	NEG	not done	POS	NEG	POS	not done	not done	not done	2016-08-01
CR139	2006	NO	NEG	not done	NEG	not done	not done	not done	not done	not done	2016-05-01
CR074	2005	NO	NEG	not done	NEG	not done	not done	not done	NEG	not done	2016-08-01
CR006	1994	NOT DONE	N/A	N/A	N/A	N/A	N/A	N/A	N/A	N/A	N/A
CR021	1994	NOT DONE	N/A	N/A	N/A	N/A	N/A	N/A	N/A	N/A	N/A
CR024	1997	NOT DONE	N/A	N/A	N/A	N/A	N/A	N/A	N/A	N/A	N/A
CR050	2002	NOT DONE	N/A	N/A	N/A	N/A	N/A	N/A	N/A	N/A	N/A
CR058	2004	NOT DONE	N/A	N/A	N/A	N/A	N/A	N/A	N/A	N/A	N/A
CR095	2005	NOT DONE	N/A	N/A	N/A	N/A	N/A	N/A	N/A	N/A	N/A
CR102	2003	NOT DONE	N/A	N/A	N/A	N/A	N/A	N/A	N/A	N/A	N/A
CR103	2000	NOT DONE	N/A	N/A	N/A	N/A	N/A	N/A	N/A	N/A	N/A
CR084	2005	NO	NEG	not done	NEG	not done	NEG	not done	not done	not done	2016-11-01
CR130	2004	YES	N/A	N/A	NEG	not done	POS	not done	NEG	not done	2016-08-01
CR131	2008	NO	N/A	N/A	NEG	not done	NEG	not done	NEG	not done	2016-08-01
CR141	2009	NO	not done	not done	NEG	not done	not done	not done	not done	not done	2016-09-01
CR151	2010	YES	N/A	N/A	not done	not done	not done	POS	not done	not done	2015-08-01
CR154	2010	YES	N/A	N/A	NEG	not done	POS	not done	not done	not done	2016-05-01
CR155	2011	YES	N/A	N/A	NEG	not done	POS	not done	not done	not done	2016-05-01
CR162	2012	NO	N/A	N/A	NEG	not done	not done	not done	not done	not done	2016-09-01
